# Supplementary material for: Clinical Time Delay Distributions of COVID-19 in 2020–2022 in the Republic of Korea: Inferences from a Nationwide Database Analysis
Source: J Clin Med. 2022 Jun 7;11(12):3269. doi: 10.3390/jcm11123269 (PMC9225637; doi:10.3390/jcm11123269)
Supplement: Supplementary file 1 [file jcm-11-03269-s001.zip]

Archive with 1 entries (1 files):
- jcm-1714967-supplementary.pdf
